# Supplementary material for: Draft genome dataset of Tapinoma indicum (Forel) (Hymenoptera: Formicidae) in Penang Island, Malaysia
Source: Data Brief. 2020 Jun 21;31:105903. doi: 10.1016/j.dib.2020.105903 (PMC7327805; doi:10.1016/j.dib.2020.105903)
Supplement: Supplementary file 1 [file mmc1.xml]

<?xml version="1.0" encoding="utf-8" standalone="no"?>
<data>
  <datasets>
    <author>abdhafiz@usm.my;ahafizzz@gmail.com</author>
    <type>0</type>
    <dataset>
      <value>4</value>
      <reason>Data will be made available on request</reason>
      <comments />
    </dataset>
  </datasets>
</data>
